# Supplementary material for: hMENA isoforms impact NSCLC patient outcome through fibronectin/β1 integrin axis
Source: Oncogene. 2018 Jun 15;37(42):5605–17. doi: 10.1038/s41388-018-0364-3 (PMC6193944; doi:10.1038/s41388-018-0364-3)
Supplement: Supplementary file 4 — Supplementary Table 1 [file 41388_2018_364_MOESM4_ESM.xls]

## Sheet: DAL_pMSCV_hMENA_11a_Qlucore.txt
Supplementary Table 1. List of proteins identified by proteomics analysis in the conditioned medium of DAL cells transfected with empty vector (CNTR) or with hMENA11a expressing vector (hMENA11a).
Accession	Symbol	CNTR1	CNTR_2	CNTR_3	CNTR_4	hMENA11a_1	hMENA11a_2	hMENA11a_3	hMENA11a_4
P49327	FAS	183	143	173	159	136	155	110	148
P07900	HS90A	172	125	156	139	130	138	119	130
O75369	FLNB	156	95	131	126	139	144	116	136
P08238	HS90B	152	111	129	119	128	137	113	119
P0C0L5	CO4B	142	103	131	111	32	26	25	26
P07339	CATD	136	107	140	117	73	80	72	77
P04075	ALDOA	123	86	115	101	64	75	70	74
O43707	ACTN4	112	87	119	102	86	93	70	90
P02452	CO1A1	109	85	88	75	15	16	16	16
Q00610	CLH1	104	75	104	86	74	83	58	90
P02751	FINC	98	72	100	83	60	55	53	61
Q15149	PLEC	83	55	75	86	54	61	35	46
P12814	ACTN1	83	52	79	62	35	35	32	45
P11142	HSP7C	81	83	103	87	73	76	76	73
P60709	ACTB	79	63	87	77	81	85	73	93
P29401	TKT	79	68	76	82	59	63	48	64
P07996	TSP1	73	62	67	62	83	83	73	82
P00558	PGK1	73	74	85	79	58	61	52	64
P14618	KPYM	72	61	67	74	50	50	47	54
P05787	K2C8	71	65	64	72	56	68	65	67
P0DMV8	HS71A	71	61	71	67	57	61	55	55
P35579	MYH9	68	36	60	63	22	31	25	36
P07237	PDIA1	66	52	61	56	32	37	32	34
P06733	ENOA	65	44	71	56	43	49	43	41
P04406	G3P	65	54	64	101	38	48	39	43
E7EQR4	E7EQR4	63	49	62	61	49	46	42	51
P02765	FETUA	61	74	53	65	72	60	74	63
P21333	FLNA	61	51	72	69	27	33	29	29
P07355	ANXA2	59	47	56	57	39	52	39	41
E9PLK3	E9PLK3	58	34	43	42	40	43	34	34
P02545	LMNA	58	50	58	57	44	48	44	52
Q32Q12	Q32Q12	58	46	69	71	50	54	46	51
P50395	GDIB	57	39	55	45	44	46	43	42
P55072	TERA	57	43	54	46	35	41	34	43
P11021	GRP78	56	46	52	54	19	30	18	31
Q08380	LG3BP	55	40	51	49	43	51	41	48
P00338	LDHA	53	44	44	40	35	37	33	37
Q3BDU5	Q3BDU5	52	47	51	46	40	44	42	47
P63104	1433Z	52	49	58	65	46	52	51	43
P18206	VINC	52	42	46	51	46	36	37	44
P07437	TBB5	51	50	39	55	42	47	43	49
P08727	K1C19	50	43	53	50	38	51	42	44
P62258	1433E	50	42	36	51	30	31	20	23
Q02790	FKBP4	49	41	44	51	46	41	43	45
P13639	EF2	48	40	50	49	34	44	39	39
P68371	TBB4B	47	47	33	51	42	46	40	43
P14625	ENPL	47	36	42	48	13	24	21	24
O94985	CSTN1	46	37	39	36	37	41	34	33
P15531	NDKA	46	38	55	57	40	40	35	42
P19338	NUCL	45	30	35	35	24	35	23	28
P46940	IQGA1	45	29	41	36	28	27	17	30
Q00796	DHSO	43	38	46	43	43	46	42	44
Q5HYB6	Q5HYB6	43	37	38	46	45	42	42	36
Q86UP2	KTN1	43	27	34	31	14	18	15	10
P12109	CO6A1	43	31	43	42	5	9	10	11
Q8NBJ4	GOLM1	41	37	50	34	39	43	43	32
E7EX29	E7EX29	41	41	49	54	40	43	46	37
O00468	AGRIN	41	25	39	17	37	24	23	25
P02786	TFR1	41	32	38	33	20	27	17	18
Q06830	PRDX1	40	37	43	34	35	39	37	36
P60174	TPIS	40	37	41	41	36	31	32	34
H3BR70	H3BR70	39	29	36	40	27	23	22	25
Q13885	TBB2A	38	40	27	41	35	35	30	38
P68363	TBA1B	38	28	46	39	29	35	29	43
Q71U36	TBA1A	38	28	42	40	30	34	30	39
P18669	PGAM1	38	30	38	36	28	26	18	14
P04350	TBB4A	37	35	26	42	33	37	32	32
Q5SR54	Q5SR54	37	34	31	30	32	35	30	29
P67936	TPM4	37	33	28	35	30	28	30	27
Q9H993	ARMT1	37	24	34	27	27	24	23	27
G3V1A4	G3V1A4	37	32	37	33	26	28	31	25
P30101	PDIA3	37	27	26	33	7	18	9	16
P05997	CO5A2	36	30	33	30
P10586	PTPRF	36	28	29	19	20	21	16	17
P22314	UBA1	36	23	24	27	12	21	9	15
P09486	SPRC	36	25	34	20	1	3	1	2
P62736	ACTA	35	29	41	41	42	45	39	48
O15230	LAMA5	34	26	27	17	37	36	22	26
Q9BQE3	TBA1C	34	26	43	37	27	33	28	38
P37837	TALDO	34	35	29	28	32	28	25	26
P06748	NPM	34	32	37	31	26	27	26	27
Q01469	FABP5	34	26	46	44	27	33	27	29
O00391	QSOX1	34	21	33	23	19	25	16	24
P26038	MOES	32	30	36	31	15	19	16	15
Q13509	TBB3	31	26	22	31	24	26	24	26
F8W6I7	F8W6I7	31	21	29	26	13	20	11	19
A0A0A0MS51	A0A0A0MS51	30	28	35	28	37	38	33	34
P31948	STIP1	30	21	28	27	20	35	23	20
P05783	K1C18	30	21	25	25	20	30	14	17
P34931	HS71L	30	26	27	29	24	23	20	21
P62979	RS27A	30	23	29	35	12	11	5	14
P31150	GDIA	29	19	27	12	22	28	27	23
P10909	CLUS	29	31	31	27	30	34	30	32
P06753	TPM3	29	26	26	35	30	27	33	25
P63010	AP2B1	29	11	20	13	13	23	16	15
P30086	PEBP1	29	22	32	22	24	26	21	22
P68366	TBA4A	29	23	34	31	22	24	20	33
Q96KP4	CNDP2	29	19	24	24	20	23	13	18
P27348	1433T	29	31	31	39	22	26	22	29
Q86VP6	CAND1	29	14	39	16	20	17	14	19
Q12906	ILF3	29	13	25	20	8	8	5	12
P05154	IPSP (serpina5)	28	23	30	22	36	40	34	39
P62937	PPIA	28	21	25	22	25	30	24	31
P15104	GLNA	28	26	33	30	27	26	26	25
P08758	ANXA5	28	18	28	20	17	20	18	19
P11047	LAMC1	27	20	25	13	23	26	12	14
P68104	EF1A1	27	25	38	36	26	26	24	31
P35241	RADI	27	22	27	26	18	22	17	17
P11413	G6PD	27	21	26	24	18	16	16	18
P27797	CALR	27	26	27	25	5	10	5	11
P26583	HMGB2	26	19	29	20	23	26	24	20
P07195	LDHB	26	20	20	18	17	21	17	12
Q01518	CAP1	26	17	28	21	21	19	15	16
J3QRK5	J3QRK5	26	19	25	29	8	10	2	12
Q9H4A4	AMPB	25	11	23	15	24	28	18	16
P09429	HMGB1	25	24	26	24	26	22	22	19
P17066	HSP76	25	18	24	20	19	19	17	19
P22626	ROA2	25	21	27	21	19	21	18	21
P49368	TCPG	25	16	21	17	14	15	10	14
P25786	PSA1	24	15	18	18	13	16	16	14
B1AHL2	B1AHL2	24	18	22	18	16	12	14	21
P31946	1433B	24	31	25	40	22	24	21	24
P04083	ANXA1	24	16	25	19	18	17	13	13
P61981	1433G	24	25	19	29	21	19	18	11
P53396	ACLY	24	14	19	20	7	13	11	12
P31947	1433S	24	25	13	33	13	15	13	11
Q13228	SBP1	23	11	19	9	20	25	22	22
P49588	SYAC	23	9	24	14	21	23	21	21
O14745	NHRF1	23	15	24	18	22	24	16	20
P07737	PROF1	23	18	24	18	21	21	18	21
Q13838	DX39B	23	12	20	14	17	17	14	18
Q05639	EF1A2	23	23	32	29	25	22	24	24
Q9Y490	TLN1	23	19	19	15	19	16	17	13
Q58FF6	H90B4	23	8	16	11	12	16	7	13
Q9UQ80	PA2G4	23	19	21	29	17	19	17	15
Q13813	SPTN1	23	20	29	19	13	6	5	14
Q9Y4K0	LOXL2	23	13	21	17				2
P23526	SAHH	22	19	26	21	20	23	21	22
P30041	PRDX6	22	16	20	30	17	28	17	20
Q10567	AP1B1	22	9	13	13	6	15	10	7
P12956	XRCC6	22	16	16	18	4	6	3	5
P08670	VIME	22	14	30	17	2	6	6	6
B4DLR8	NQO1	21	18	21	22	23	22	24	20
P35527	K1C9	21	14	11	11	13	14	15	7
P09972	ALDOC	21	16	23	25	15	16	15	20
P32119	PRDX2	21	14	18	18	14	14	16	11
P22234	PUR6	21	15	20	19	9	14	10	12
P50990	TCPQ	21	23	17	22	9	16	8	7
Q8WUM4	PDC6I	20	8	17	7	18	17	7	13
P29373	RABP2	20	14	24	18	17	17	16	19
P61088	UBE2N	20	13	19	16	13	16	11	16
P36871	PGM1	20	17	20	14	14	15	12	15
O60361	NDK8	20	20	23	25	16	21	16	15
P26641	EF1G	20	22	28	18	16	12	13	18
P48637	GSHB	20	15	17	17	17	17	5	6
P23284	PPIB	20	18	19	21	8	10	10	8
P13667	PDIA4	20	6	13	13				1
Q562R1	ACTBL	19	15	23	18	21	22	19	23
Q9BUF5	TBB6	19	16	12	18	16	15	15	15
Q9NY65	TBA8	19	16	27	21	14	19	16	26
P52209	6PGD	19	18	23	24	16	20	11	20
K7EJH8	K7EJH8	19	15	21	19	10	17	13	19
Q06323	PSME1	19	18	20	18	14	12	15	14
B1AK87	B1AK87	19	13	16	15	10	10	11	15
P09104	ENOG	19	17	21	15	14	15	14	9
A6NLN1	A6NLN1	19	11	18	13	14	10	8	12
P04264	K2C1	19	19	28	64	20	35	22	8
Q14974	IMB1	19	17	23	16	11	14	10	12
Q15046	SYK	19	12	19	13	7	14	8	10
P08133	ANXA6	19	17	25	18	9	10	6	16
E9PIR7	E9PIR7	19	13	20	8	6	9	5	10
P09525	ANXA4	19	15	15	14	3	11	4	6
Q16531	DDB1	19	12	22	23	6	4	2	7
H7C5R1	H7C5R1	19	13	22	13		1		1
P05067	A4	18	10	19	5	17	16	14	19
P69905	HBA	18	20	19	14	20	21	26	21
Q9HB71	CYBP	18	9	12	10	15	17	10	15
P12830	CADH1	18	10	15	13	17	19	13	16
F8VRG4	F8VRG4	18	18	20	16	14	18	17	19
P12004	PCNA	18	13	16	16	14	15	12	15
P37802	TAGL2	18	14	15	14	12	13	15	11
Q92820	GGH	18	9	17	9	12	11	7	14
O75874	IDH1	18	13	20	22	14	15	14	16
P52565	GDIR1	18	9	19	20	14	14	10	13
P25788	PSA3	18	12	18	15	12	9	13	14
P52907	CAZA1	18	11	15	11	10	10	10	7
P10809	CH60	18	19	22	41	6	24	12	18
A0A087WYS1	A0A087WYS1	18	3	12	5	6	4	2	5
P34932	HSP74	18	16	19	14	6	6	4	5
P09936	UCHL1	17	11	11	11
Q13740	CD166	17	6	8	7	14	10	7	5
Q14240	IF4A2	17	13	14	12	11	15	9	11
Q04917	1433F	17	17	14	21	13	12	13	14
P10599	THIO	17	15	14	17	10	13	10	12
O14818	PSA7	17	20	15	22	10	16	12	11
B4DGU4	B4DGU4	17	11	8	8	5	8	4	11
F8W1A4	F8W1A4	17	9	13	8	8	7	4	7
O00410	IPO5	17	6	20	8	4	5	4	3
P13010	XRCC5	17	10	15	10	2	6	3	5
P14543	NID1	16	10	16	8
P07814	SYEP	16	8	17	13	13	11	8	16
P00441	SOD1	16	12	15	19	12	11	10	19
Q9UKK9	NUDT5	16	12	17	16	14	12	13	10
P30153	2AAA	16	15	15	14	8	19	12	9
P02538	K2C6A	16	11	12	35	13	15	11	12
P00491	PNPH	16	7	13	13	4	11	7	8
P55060	XPO2	16	10	15	12	11	3	7	11
E5RIW3	E5RIW3	16	9	11	12	7	10	3	3
P07858	CATB	16	10	11	9				4
Q06481	APLP2	15	7	12	5	19	22	11	14
P04792	HSPB1	15	8	15	11	23	20	16	18
O00299	CLIC1	15	10	12	14	15	17	10	13
P40925	MDHC	15	11	12	11	10	11	9	11
P11940	PABP1	15	10	12	15	11	12	8	11
P50897	PPT1	15	9	12	14	8	10	7	11
D6R9P3	D6R9P3	15	12	14	12	8	8	6	12
P20073	ANXA7	15	18	16	27	12	15	10	11
P35749	MYH11	15	5	9	9	3	7	5	5
P12081	SYHC	15	8	16	6	5	5	2	10
P48643	TCPE	15	3	10	13	4	6	3	5
O15347	HMGB3	15	18	15	17	6	4	9	7
Q9NY33	DPP3	15	9	9	11	3	5	4	4
P35237	SPB6	15	7	12	8	5	2	2	5
P00505	AATM	15	6	15	20	2	5	1	2
P62805	H4	14	11	16	12	14	16	16	18
P00966	ASSY	14	9	7	12	7	15	9	10
P13693	TCTP	14	7	15	6	10	11	8	10
P55327	TPD52	14	10	15	10	12	13	7	11
P04424	ARLY	14	7	10	7	7	12	6	8
P28074	PSB5	14	8	15	8	11	9	8	11
P60842	IF4A1	14	12	13	16	12	15	9	10
O15144	ARPC2	14	5	14	7	10	9	5	9
P20700	LMNB1	14	7	9	9	8	10	5	8
P60900	PSA6	14	9	14	16	10	9	9	9
P48668	K2C6C	14	10	11	34	12	14	11	11
P05388	RLA0	14	18	14	13	9	11	10	11
P12270	TPR	14	2	5	6	5	5	4
D6RAF8	D6RAF8	14	7	9	14	6	12	5	7
Q92688	AN32B	14	16	19	18	12	8	11	13
P10253	LYAG	14	9	21	12	10	10	5	8
Q12805	FBLN3	14	8	10	10	6	4	7	6
P25789	PSA4	14	11	10	11	6	6	5	8
E5RK69	E5RK69	14	15	18	17	7	6	3	12
Q9Y266	NUDC	14	14	21	16	7	7	6	8
Q03252	LMNB2	14	6	8	7	3	4	3	3
Q16719	KYNU	14	6	14	10	1	1	1
Q96FQ6	S10AG	13	14	15	14	20	17	16	12
Q04760	LGUL	13	14	18	15	15	13	12	18
P35908	K22E	13	6	10	27	18	20	8	4
Q14315	FLNC	13	12	16	15	13	11	14	12
Q9BR76	COR1B	13	8	15	9	9	12	8	11
C9JFR7	C9JFR7	13	14	10	14	11	13	10	8
Q9UKY7	CDV3	13	8	11	10	8	9	9	8
P49189	AL9A1	13	10	12	10	9	11	6	10
P35221	CTNA1	13	10	14	11	12	12	6	8
P13647	K2C5	13	7	8	29	12	14	9	8
P53004	BIEA	13	16	16	15	9	13	9	12
P07108	ACBP	13	5	10	11	7	7	6	5
E9PK01	E9PK01	13	17	15	18	7	12	11	7
P35580	MYH10	13	3	9	7	1	5	2	6
O95861	BPNT1	13	4	8	7	5	4		1
P50991	TCPD	13	5	10	8	2	4	4	4
P26639	SYTC	13	6	12	12	3	6	2	5
Q9NTK5	OLA1	13	9	15	10	4	6	2	5
Q15393	SF3B3	13	7	7	9	2	4	4	1
Q99538	LGMN	12	7	11	8	13	15	6	8
Q15819	UB2V2	12	8	11	9	11	7	11	12
Q13404	UB2V1	12	9	13	10	14	8	9	11
H7BYY1	H7BYY1	12	14	14	17	13	13	13	12
P68036	UB2L3	12	6	12	6	5	10	9	7
P14324	FPPS	12	8	12	11	12	7	8	9
P62826	RAN	12	12	13	16	10	10	11	12
H3BPC4	H3BPC4	12	6	10	9	6	8	4	6
P00492	HPRT	12	9	10	8	7	6	3	9
Q13185	CBX3	12	12	14	13	8	7	6	10
Q02809	PLOD1	12	6	5	4	3	5	4	4
O14980	XPO1	12	6	8	7	6	4	3	6
P11216	PYGB	12	5	13	5	4	3	3	9
P17987	TCPA	12	10	14	10	3	7	4	7
Q9UL46	PSME2	12	10	14	15	6	6	5	5
P20618	PSB1	12	6	12	8	3	6	4	2
A0A0A0MSQ0	A0A0A0MSQ0	12	4	9	11	3	4	2	4
Q9UHX1	PUF60	12	3	8	9	3	2	1	4
A0A087WY61	A0A087WY61	12	2	12	8	5	2	1	1
Q9BUP0	EFHD1	11	8	14	12	13	14	14	15
P13489	RINI	11	9	9	14	13	14	8	9
Q9HCY8	S10AE	11	10	12	10	12	12	9	10
P08729	K2C7	11	7	12	8	5	10	10	10
P31949	S10AB	11	10	12	11	10	10	10	10
P61978	HNRPK	11	7	10	9	6	10	7	10
Q15365	PCBP1	11	5	13	6	10	8	5	8
Q5JXB2	UE2NL	11	8	12	10	8	9	9	10
P50502	F10A1	11	11	13	12	13	12	6	9
Q15843	NEDD8	11	6	9	6	6	8	7	6
P62993	GRB2	11	4	9	8	5	6	7	8
Q9Y696	CLIC4	11	9	8	10	9	7	7	7
O60506	HNRPQ	11	7	17	7	10	9	5	9
A0A024RBT2	A0A024RBT2	11	3	12	9	7	9	6	4
Q96QK1	VPS35	11	4	10	6	7	6	3	6
Q04695	K1C17	11	11	10	21	6	11	9	11
P61158	ARP3	11	6	8	8	7	11	3	2
P09467	F16P1	11	3	12	5	7	4	3	6
P00390	GSHR	11	8	14	12	7	10	5	5
Q14118	DAG1	11	4	7	3	5	2	2	5
Q9UBT2	SAE2	11	5	10	3	3	4	3	5
A0A087WZH7	A0A087WZH7	11	7	9	11	5	5	4	5
Q01082	SPTB2	11	10	11	6	5	4	4	5
P41091	IF2G	11	3	6	5	3	3	3	2
P10619	PPGB	11	3	9	2	1	2	2	4
P09960	LKHA4	11	5	7	8	5		1	2
P78371	TCPB	11	10	16	12	6	2	4	4
A0A087X2G1	A0A087X2G1	11	7	8	12	2	4	2	4
P40227	TCPZ	11	4	12	5	2	5	2	1
Q01105	SET	11	4	9	13	2	6	1	1
P09211	GSTP1	11	8	16	11	2		1
P06899	H2B1J	10	9	12	14	11	9	14	13
P61916	NPC2	10	6	7	5	7	8	6	8
P12532	KCRU	10	2	6	4	3	6	3	10
Q15181	IPYR	10	6	11	7	10	11	6	6
Q5T6W2	Q5T6W2	10	6	10	7	6	10	7	9
P54578	UBP14	10	10	10	11	10	11	9	8
Q8WXX5	DNJC9	10	5	2	2	4	6	5	2
Q96CN7	ISOC1	10	6	10	8	6	9	7	8
P05387	RLA2	10	10	15	12	12	10	11	8
G5EA31	G5EA31	10	6	7	7	9	6	3	8
Q9NQR4	NIT2	10	4	10	4	6	6	4	8
E9PNW4	E9PNW4	10	9	8	7	8	8	6	7
P61769	B2MG	10	12	10	11	8	7	8	13
Q9Y5Z4	HEBP2	10	7	7	6	3	10	5	4
Q99497	PARK7	10	12	16	10	8	10	6	11
Q96AE4	FUBP1	10	10	17	10	7	8	5	14
P40926	MDHM	10	7	10	21	3	8	9	7
P09874	PARP1	10	6	6	7	6	5	1	4
H0YD13	H0YD13	10	8	4	9	5	4	5	3
P07711	CATL1	10	10	4	2	1	2	3	8
P28070	PSB4	10	2	9	4	4	5	2	2
Q9Y624	JAM1	10	5	9	3	5	5	2	2
Q96G03	PGM2	10	5	9	10	4	7	3	3
Q14152	EIF3A	10	1	4	6	1	5	2	2
P07954	FUMH	10	4	6	11	4	3	4	3
P39687	AN32A	10	12	12	14	4	3	6	7
Q15691	MARE1	10	7	12	9	2	7	2	4
P38646	GRP75	10	4	8	16	1	6	1	7
Q15084	PDIA6	10	5	8	10	1	1	5	5
P05109	S10A8	10	13	12	13	3	3	3	2
P06702	S10A9	10	18	18	22	1
Q09666	AHNK	9	7	10	4	12	20	15	24
P60981	DEST	9	7	2	9	12	11	9	9
G5E972	G5E972	9	8	10	8	11	10	9	10
Q5T6L6	Q5T6L6	9	7	4	9	6	11	8	7
Q12907	LMAN2	9	3	5	3	5	8	5	3
Q96FW1	OTUB1	9	6	8	4	6	6	7	9
P56537	IF6	9	8	7	7	8	8	7	7
P61204	ARF3	9	8	11	10	10	7	7	12
P16949	STMN1	9	15	12	14	12	9	12	12
F5GZS6	F5GZS6	9	5	13	8	3	6	8	11
O43809	CPSF5	9	2	9	5	5	5	5	3
Q09028	RBBP4	9	4	4	3	3	6	1	4
A0A0C4DGZ9	A0A0C4DGZ9	9	5	9	6	7	4	3	6
Q99733	NP1L4	9	10	11	11	8	8	8	4
E9PGT1	E9PGT1	9	5	6	7	5	5	3	5
P23588	IF4B	9	6	8	6	2	8	7	2
P61970	NTF2	9	5	7	7	5	6	4	3
B7Z7P8	B7Z7P8	9	4	10	5	5	5	4	4
Q14914	PTGR1	9	3	3	4	3	6	1	2
O95336	6PGL	9	2	13	5	6	5	4	3
Q13162	PRDX4	9	7	9	9	4	4	6	6
Q15019	2016-09-02	9	4	6	6	4	6	2	2
P52788	SPSY	9	5	6	8	4	5	5	1
P23381	SYWC	9	5	9	8	3	4	4	5
Q9H773	DCTP1	9	8	8	8	3	6	3
P53634	CATC	9	15	10	6	5	3	5	6
P29218	IMPA1	9	7	8	4	2	2	5	3
P63000	RAC1	9	7	10	7	1	3	4	4
P14314	GLU2B	9	3	9	8		4	1	2
Q86UY0	Q86UY0	9	7	10	11	1	3	3	2
P12110	CO6A2	8	6	6	7
P08572	CO4A2	8	2	5	1
P12259	FA5	8	4	6	3	9	7	7	8
P21291	CSRP1	8	5	9	5	11	6	8	11
O60814	H2B1K	8	8	10	14	11	8	12	11
P52895	AK1C2	8	6	9	6	6	9	7	8
H0YNC7	H0YNC7	8	11	11	16	10	10	10	12
P09493	TPM1	8	11	10	15	10	10	10	10
S4R3Z2	S4R3Z2	8	3	7	4	4	6	5	5
A6NHL2	TBAL3	8	6	8	8	6	7	7	7
Q96EK6	GNA1	8	3	4	5	5	5	2	6
P62318	SMD3	8	6	6	6	6	6	6	5
F8VPF3	F8VPF3	8	7	6	5	5	7	4	6
H7BZJ3	H7BZJ3	8	9	5	7	4	7	7	6
Q5VW32	BROX	8	1	4	4	1	4	2	7
P53621	COPA	8	4	7	4	7	3	3	5
I3L397	I3L397	8	3	10	6	4	8	4	4
Q9ULV4	COR1C	8	7	10	8	8	6	5	4
O43390	HNRPR	8	4	10	4	4	6	2	6
Q9H0U4	RAB1B	8	7	6	10	5	5	8	3
Q68DH5	LMBD2	8	5	24	6	5	7	7	10
Q13492	PICAL	8	4	7	5	5	3	2	6
P24534	EF1B	8	3	4	3	1	5	3	3
P62820	RAB1A	8	8	11	8	5	6	7	5
P16422	EPCAM	8	7	8	6	5	4	4	6
P17174	AATC	8	5	6	5	2	6	5	2
P28066	PSA5	8	8	13	7	7	4	5	6
O75223	GGCT	8	12	13	12	7	7	6	7
E9PL71	E9PL71	8	9	9	11	4	8	6	4
O94979	SC31A	8	3	10	6	3	2		6
Q8NCL4	GALT6	8	3	7	7	4	3	4	2
A0A087WZZ5	A0A087WZZ5	8	6	8	6	4	4	2	4
P12955	PEPD	8	6	4	2	3	3	2	2
Q13200	PSMD2	8	4	7	8	5	2	3
D6RGI3	D6RGI3	8	5	4	6	1	2	3	5
P67809	YBOX1	8	12	12	15	5	7	3	6
Q99613	EIF3C	8	5	5	5	3	1		2
O95831	AIFM1	8	7	8	5	2	3		2
P07686	HEXB	8	4	8	4	2	3	1	2
P15121	ALDR	8	8	6	6		2	1	2
Q13308	PTK7	8	2	5			1	1	1
P07942	LAMB1	8	6	4	5		1
Q16658	FSCN1	7	4	4	2
Q5JNW7	Q5JNW7	7	2	2	5
P23246	SFPQ	7	1	8	5	7	9	6	5
G3V4R5	G3V4R5	7	3	4	2	7	2	5	4
G3V4W0	G3V4W0	7		4	2	7	5	2	5
P19013	K2C4	7	5	8	6	5	12	5	6
A0A087WT99	A0A087WT99	7	8	6	8	10	8	4	7
K7ERE3	K7ERE3	7	15	10	15	8	20	10	8
Q13630	FCL	7	7	9	6	11	9	2	6
K7ENG2	K7ENG2	7	1	6	2	7	5	2	1
P30520	PURA2	7	1	5	2	2	4	4	4
P05455	LA	7	3	8	4	3	6	5	6
P30046	DOPD	7	6	6	6	6	5	5	6
A0A087WUL2	A0A087WUL2	7	8	7	10	7	8	8	5
Q9P0L0	VAPA	7	2	12	13	5	9	8	5
P55884	EIF3B	7	3	7	2	3	5	2	5
Q15907	RB11B	7	6	5	8	7	4	4	5
O15400	STX7	7	5	7	3	4	4	3	4
O95394	AGM1	7	3	6	8	4	5	4	3
Q9H1E3	NUCKS	7	6	13	10	8	6	4	5
A0A087X2D8	A0A087X2D8	7	5	6	4	5	5	2	2
P63244	GBLP	7	3	5	11	3	6	4	3
Q16401	PSMD5	7	5	7	1	2	2		5
O00462	MANBA	7	4	5	3	3	4	1	3
P02795	MT2	7	13	10	15	8	6	4	8
Q9Y376	CAB39	7	4	7	5	4	4	2	3
P61604	CH10	7	7	11	11	2	7	4	7
P54727	RD23B	7	6	4	7	4	6	2	1
P02533	K1C14	7	9	10	36	6	9	8	8
P08779	K1C16	7	9	10	36	6	9	8	8
Q9UNZ2	NSF1C	7	2	4	3		2
B4DY09	B4DY09	7	5	9	4	3	3		3
P27695	APEX1	7	4	10	15	4	7	2	4
P61326	MGN	7	1	6	1	1	1	1	4
P30040	ERP29	7	3	9	4		2	2	4
A0A087WY71	A0A087WY71	7		1	2		1	1
E5RIP7	E5RIP7	7	5	4	2	1		2	1
A0A087WTP3	A0A087WTP3	7	3	10	4	1	2	1	3
K4DI93	K4DI93	7		2	2		1
O43505	B4GA1	7	8	10	6	3	1	2	2
P98160	PGBM (HSPG2)	7	7	6	3	2		1	1
P06737	PYGL	7	2	7		1		1
P21980	TGM2	6	2	5	4
Q14247	SRC8	6	5	7	7	13	13	12	5
Q14847	LASP1	6	6	3	2	7	8	7	5
P04745	AMY1	6	6	3	3	7	6	7	5
R4GNC5	R4GNC5	6	1	5	1	5	3	1	6
P11717	MPRI	6	3	4	3	5	5	4	4
Q13938	CAYP1	6	4	8	5	8	7	5	5
Q96FJ2	DYL2	6	4	6	1	5	6	5	2
P25815	S100P	6	4	8	6	7	6	7	5
P20671	H2A1D	6	3	6	7	5	6	6	5
Q9NR45	SIAS	6	4	12	5	7	5	4	11
O95497	VNN1	6	5	5	5	6	5	5	5
P84090	ERH	6	7	4	4	6	6	6	2
F5H157	F5H157	6	3	4	6	4	4	7	3
P61006	RAB8A	6	3	4	6	4	4	7	2
P02461	CO3A1	6	6	8	6	7	5	5	6
P56159	GFRA1	6	6	4		6	4	5	3
Q16576	RBBP7	6	4	3	3	4	2		4
O60701	UGDH	6	1	6	4	4	5	4	1
Q5SRP5	Q5SRP5	6	5	6	2	4	3	3	5
O60763	USO1	6	7	5	5	4	6	4	4
Q00839	HNRPU	6	4	5	7	2	6	2	7
P11766	ADHX	6	2	4	1	4			1
Q53H96	P5CR3	6	3	2	2	3	2	3	2
O15498	YKT6	6		1	3	1	3	3	3
A0A0A0MSA9	A0A0A0MSA9	6	4	4	4	1	6	3
P13796	PLSL	6	1	4	3	3	2	2	3
P61457	PHS	6	2	5	3	4	2	2	3
Q14204	DYHC1	6	2	8	6	3	4		4
P54725	RD23A	6	4	4	2	2	4	2
P14550	AKR1A1	6	5	3	6	3	2	4	4
E7ES33	E7ES33	6	5	4	10	2	6	3	5
P05556	ITB1	6	5	6	4	4	3	2	4
P04080	CYTB	6	6	6	8	5		4	3
P38919	IF4A3	6	4	5	8	6	4	2	2
P49903	SPS1	6	1	6	3	2	2		3
E9PKG1	E9PKG1	6	4	7	4	1	5
P27824	CALX	6	8	3	9	3	6		2
Q9ULA0	DNPEP	6	2	4	5	2	3	1	3
P61019	RAB2A	6	4	9	8	2	4	4	4
P13645	K1C10	6	11	9	40	10	13	6	5
B1AMS2	B1AMS2	6	5	2	5	1	2	3	3
F8VSC5	F8VSC5	6	1	5		2	2	2	2
J3QT28	J3QT28	6		4	1		1	1	3
Q9BRA2	TXD17	6	8	7	8	2	2	3	6
Q99584	S10AD	6	8	7	7	4	3	2	3
Q9HAB8	PPCS	6	2	4	7	2	2		2
Q99436	PSB7	6	6	9	5		2	3	3
P17096	HMGA1	6	3	6	7	1	3	3	2
Q9Y262	EIF3L	6	4	3	4	2		1	2
M0R165	M0R165	6	4	6	7	1	4	1	3
Q9H074	PAIP1	6		5		1	3	3	1
Q99832	TCPH	6	6	3	5	3	1	2	1
Q12792	TWF1	6		1		1
Q15459	SF3A1	6	4	6	9	2	2	1	2
P49321	NASP	6	3	2	7		1
Q9UHD1	CHRD1	6	4	7	6	1	1	1
P34897	GLYM	6	1	6	10			1
P60953	CDC42	6	6	7	6	1	1	1
Q8NCH0	CHSTE	5	2	4	2
P13928	ANXA8	5	3	2	2
P55268	LAMB2	5	6	6	2	25	13	15	10
P42785	PCP	5	1	5	1	10	8	2	8
Q15185	TEBP	5	3	4	3	5	7	6	7
Q96AG4	LRC59	5	1	7	4	6	6	6	8
P49773	HINT1	5		1	2	5	3	6	2
P49591	SYSC	5	1	6	1	5	6	4	4
O43583	DENR	5	2	3	4	4	6	4	6
P28838	AMPL	5	2	2	3	2	6	3	6
Q9ULC4	MCTS1	5		2	1	3	5	2	3
P63167	DYL1	5	4	3	2	5	5	5	2
M0R0Y2	M0R0Y2	5	1	11	2	4	4	3	11
Q96DG6	CMBL	5	2	8	6	4	6	5	9
P14868	SYDC	5	1	2	4	3	3	3	4
P20827	EFNA1	5	4	1	5	3	4	5
C9JTY3	C9JTY3	5	4	6	3	7	6	2	4
K7EK07	K7EK07	5	3	6	6	4	6	3	6
C9IZG4	C9IZG4	5	4	5	4	5	3	5	4
P61586	RHOA	5	7	9	9	9	7	3	8
Q00688	FKBP3	5	3	8	3	2	5	3	7
A0A087WUK2	A0A087WUK2	5	3	6	4	5	4	2	5
H3BPK3	H3BPK3	5	4	7	2	4	4	4	4
Q15366	PCBP2	5	6	7	9	6	7	4	6
P35606	COPB2	5	6	1	4	2	7		1
P61026	RAB10	5	3	6	7	4	4	7	2
H0Y588	H0Y588	5	4	5	5	5	3	3	3
E9PJK1	E9PJK1	5	5	7	2	2	4	3	5
H0YFG2	H0YFG2	5	4	3	6	4	3	3	3
O75340	PDCD6	5	6	3	4	3	4	3	3
P16930	FAAA	5	1	9	3	1	4	4	4
P48444	COPD	5	2	4	2	2	4		1
P54136	SYRC	5	1	4	3		2	3	2
Q14444	CAPR1	5	8	6	7	5	6	2	5
P06576	ATPB	5	5	8	21		7	3	10
Q13283	G3BP1	5		7	1	1	4	2	4
Q14019	COTL1	5	2	8	4	4	2	2	4
J3QR09	J3QR09	5	4	4	4	3	4	1
P25787	PSA2	5	2	7	5	4	2	1	4
P51149	RAB7A	5	1	3	3	1		1	3
F6TLX2	F6TLX2	5	4	5	6	2	3	4	2
P09012	SNRPA	5		2	4	2	2	2
P34896	GLYC	5	1	3	2		2		1
P05386	RLA1	5	2	5	1	1	2	2	2
P49915	GMPS	5		1			2		1
P14923	PLAK	5	3	5	6	1	3		3
F8WEP1	F8WEP1	5	2	2	2	2	1	1
A0A087WVJ0	A0A087WVJ0	5	5	4	6	3	3	1	2
Q15274	QPRT	5	3	6	6	2	3	2	2
P31153	METK2	5	5	6	5	3	1	1	4
P15291	B4GT1	5	3	5	1	2	1	1	2
P32456	GBP2	5		1	1	1	1	1	1
C9JBI3	C9JBI3	5		3		2		2	1
P26196	DDX6	5	4	4	2	1	1	2	2
P49721	PSB2	5	3	3	6		3	1	1
O75396	SC22B	5	5	3	4	1	3		1
Q13907	IDI1	5		6	3	2	2	1	2
Q9NXG2	THUM1	5	1	6	4		1	2
A0A0A0MSW4	A0A0A0MSW4	5	2	3	1		1
O15143	ARC1B	5	1	6	3	1	1	1	2
E9PCY7	E9PCY7	5		5	4	1	1	2	2
Q99536	VAT1	5	1	2	8	1	2	1	1
Q9Y617	SERC	5	4	9	2	1	3	1	1
B3KQ25	B3KQ25	5	2	4	3	1
P55795	HNRH2	5		5	4	1	1	2	1
H7C3P4	H7C3P4	5	2	6	3		1	1
M0QY43	M0QY43	4	3	2	5
P32004	L1CAM	4		4	1
O76070	SYUG	4	1	2	1
P35555	FBN1	4	2	2
Q9Y3F4	STRAP	4		2	1	6	3		6
Q9UJU6	DBNL	4	1	1	2	5	2	4
A6NNI4	A6NNI4	4	1	4	2	5	5	4	5
Q13275	SEM3F	4	3	8	4	7	10	5	6
Q9Y3C8	UFC1	4	3	4	1	3	4	2	8
H3BUP2	H3BUP2	4	2	3	3	4	4	4	4
Q15637	SF01	4	1	1	3	3	4	2
P55263	ADK	4	4	6	9	5	10	7	8
P52292	IMA1	4	2	1	3	3	4	4	2
Q8IWY7	Q8IWY7	4	2	4	1	2	4	4	4
Q07955	SRSF1	4	2	6		4	3	6	7
Q07954	LRP1	4	3	5	3	2	3	7	6
C9JZR2	C9JZR2	4	3	2	2	4	2	3	4
H7C3J1	H7C3J1	4	2	3	2	3	3	3	4
B4DDD6	B4DDD6	4		1	2	3	2	3
Q15758	AAAT	4	2	4		3	3	4	5
Q9P258	RCC2	4	2	8	1	3	5	3	5
Q9C0D4	Z518B	4	5	3	3	8	2	4	2
E9PFT6	E9PFT6	4	4	4	3	4	4	4	4
Q9Y365	PCTL	4	4	5	5	7	4	4	4
Q13232	NDK3	4	3	1		5	3	2	1
C9J9K3	C9J9K3	4	3	2	3	2	4	3	3
M0QZQ3	M0QZQ3	4	3	4	3	4	3	4	3
A0A0G2JNQ3	A0A0G2JNQ3	4		1	2	2	4	2	1
A0A087WYR3	A0A087WYR3	4	4	9	4	4	3	6	7
E5RHG8	E5RHG8	4	3	3	4	5	3	3	2
P46926	GNPI1	4	3	5	2	4	2	4	3
F5H245	F5H245	4	3	2	4	3	4	2	3
Q9UHY7	ENOPH	4	3	3	3		3
P47897	SYQ	4	1	4		2	5	2	2
D6RHI9	D6RHI9	4	8	7	4	6	6	4	5
A0A087WUS3	A0A087WUS3	4	2	10	5	4	7	3	5
P16401	H15	4	4	4	6	4	4	4	4
Q92692	PVRL2	4	1	1	2	2	2	2	1
F8VY35	F8VY35	4	6	5	6	7	4	2	5
H0Y4Y4	H0Y4Y4	4	1		2	1	2	2	3
P43034	LIS1	4	3	3	3	3	3	2	3
P13861	KAP2	4	2	5	2	4	3	2	2
O75436	VP26A	4	2	5	1	2	2	2	4
O95782	AP2A1	4	3	2	3		1		4
Q96DB5	RMD1	4		1	1	1	3	1
P26232	CTNA2	4	3	3	3	3	4		1
P19367	HXK1	4	1	3	5	1	4		3
P25398	RS12	4	3	4	7		2	3	6
Q5TG12	Q5TG12	4			1		2
P29144	TPP2	4	2	2	2	1	3	2	2
Q9UBE0	SAE1	4	1	1	1	1		1	2
P61960	UFM1	4	4	4	3	3	3	3	2
P62834	RAP1A	4	3	2	2	1	3		2
A0A075B730	A0A075B730	4	2	2	4	2	3	1
D6RG15	D6RG15	4	1	5	2	2
K7EKE8	K7EKE8	4	1	1	2	1	2	1
H0YDU8	H0YDU8	4		1	4	2
P61160	ARP2	4	5	6	5	5	4	1	3
Q99456	K1C12	4	5	4	3	3	4	1	2
B3KNJ4	B3KNJ4	4	1	1		1	1	1	2
P17858	PFKAL	4	2	3	4	2	1	3	2
E7EXA3	E7EXA3	4	1	4	1		1		2
B4DHN5	B4DHN5	4	1	4	1	1	1	1	3
Q14195	DPYL3	4	2	4				2
O95758	PTBP3	4	4	5	4	4	2	2	2
O43570	CAH12	4	3	2	3		2	2	1
Q16543	CDC37	4	4	8	4	3	5	2	1
Q86X76	NIT1	4	2	3	2	2	2	1	1
F5H365	F5H365	4	2	5	5	2	3		1
H0YMB3	H0YMB3	4	4	4	4	1	4	1
Q07666	KHDR1	4		1	1		1	1	1
Q9H1B5	XYLT2	4	2			1			2
Q15404	RSU1	4	1		1			1
P45973	CBX5	4	4	6	5	1	3	2	3
Q9Y2W1	TR150	4	3	3	1	2	1	1	1
H0YFY6	H0YFY6	4		3	3	2			1
Q14126	DSG2	4		4	2		2		1
P07384	CAN1	4	1	2	2	1	1	1
O00151	PDLI1	4				2	1	2
P30085	KCY	4	1	5	3	1		1	2
P48163	MAOX	4	5	2	2	2		1	1
P58107	EPIPL	4	2	2	2		1
A8MYV2	A8MYV2	4	3	1	2		1
Q10471	GALT2	4		1		1
O43747	AP1G1	4	1		3				1
O95373	IPO7	4	2	2		1	1
A0A0C4DGI3	A0A0C4DGI3	4	1	3	4		1
P47755	CAZA2	4	2	4	3	1		1	1
A0A087WXM8	A0A087WXM8	4	3	3	5	1	1
Q14651	PLSI	4	3	2	8				1
Q9Y237	PIN4	4	4	5	5	1	1
Q15008	PSMD6	3		1	2
O43852	CALU	3	3		2
Q9BS26	ERP44	3			2
Q8TBC4	UBA3	3			2
P13674	P4HA1	3		1	1
P49788	TIG1	3	2
A0A0A0MTB0	A0A0A0MTB0	3		1
Q5T370	Q5T370	3		2		5	4	6	6
A0A0A0MR02	A0A0A0MR02	3		2	3		3		7
Q92597	NDRG1	3	3	3	4	4	7	3	7
A0A087WYR4	A0A087WYR4	3	4	2	3	5	5	4	5
A0A087X0I4	A0A087X0I4	3	1					3
Q9Y2S6	TMA7	3	4	2	2	4
Q92620	PRP16	3	2	4	3	4	6	4	3
P62136	PP1A	3	1	6	5	4	6	5	6
Q494V2	CCD37	3	5	5	6	6	6	7	7
Q9H3P7	GCP60	3	1	1	3	2	2	4
C9J0J7	C9J0J7	3	3	2	1	3	3	2	3
C9J712	C9J712	3	3	2	1	2	3	2	4
Q5TD07	NQO2	3	1	5	1		3		3
C9JPM4	C9JPM4	3	3	5	5	3	5	5	5
Q2VIQ3	KIF4B	3	2	1	2	2	3	2	2
Q6YHK3	CD109	3	2	4	1	3	1	2	5
P30043	BLVRB	3	2	3	3	4	3	1	4
P13682	ZNF35	3	3	2	3	4	3	3	2
P30466	1B18	3	3	4	1		3
P17900	SAP3	3	2	4	4	3	6	2	3
Q6PIY5	CA228	3	3		1		1		4
P62140	PP1B	3	1	6	5	3	5	2	6
P14678	RSMB	3	3	4	5	4	6	3	3
P20340	RAB6A	3	3	4	5	4	4	5	3
P31939	PUR9	3		3	4	2			5
P21266	GSTM3	3			2	3	1	1	5
P62316	SMD2	3	4	4	3	2	5	3	4
P49458	SRP09	3	2	2	2	1	4	3	1
E9PI18	E9PI18	3	3	4	4	3	4	5	2
Q6IQ22	RAB12	3	3	4	4	3	4	5	2
Q9UBQ7	GRHPR	3	2	2	1				2
Q9UBG0	MRC2	3	1		1	1	1	3
Q14117	DPYS	3	1	2		2		2	2
A0A087WWP7	A0A087WWP7	3		1					2
Q9Y5S9	RBM8A	3	3	4	1	4		1	3
P61106	RAB14	3	3	6	4	4	4	5	2
Q9P2B2	FPRP	3		4	1	5	3	1	1
O00115	DNS2A	3	2	3	2	1	4	2	2
F5H0U5	F5H0U5	3	1	2	3	2	3	1	2
Q9H853	TBA4B	3	2	7	4	2	4	2	6
O95292	VAPB	3	1		3		2
O43598	DNPH1	3	3	3	3	2	4	2	2
P08236	BGLR	3		4	2	1	5	1	3
C9JQ42	C9JQ42	3	5	5	3	4	3	2	4
P53618	COPB	3	2	2	3		1		3
C9JMN1	C9JMN1	3	4	1	2	3	2	1	2
J3KS22	J3KS22	3	3	3	3	2	3	3	1
O43765	SGTA	3	3		2		2
O75629	CREG1	3	4	3	2	3	2	2	2
P30492	1B54	3	1	4			2
Q9H2C0	GAN	3	1			1	1	2	2
Q96PZ0	PUS7	3	1		1	1	2	1	1
O15305	PMM2	3	2		1	2	1
Q96GX9	MTNB	3		2	1	1	2
E7EX73	E7EX73	3	2	5	1	2			2
E5RJR5	E5RJR5	3	5	7	6	5	2	2	6
O75144	ICOSL	3	1	1	2	1	1	2	1
Q01650	LAT1	3	2	2	3	1	3	1	2
O95433	AHSA1	3		3		2	2	1	3
B3KM87	B3KM87	3	2	1	3	3	1	1	1
Q9Y5B9	SP16H	3					2
Q9UN86	G3BP2	3	1	3	2		1		2
P49590	SYHM	3	2	2	2	2			1
P53602	MVD1	3					2
P48723	HSP13	3	3	2	1	2	1
A6PVN5	A6PVN5	3	4	5	5	2		1	5
P52597	HNRPF	3	2	3	5		2	2	2
F8VZJ2	F8VZJ2	3	2	5	3	1	2	2	3
P27816	MAP4	3	3	5	7	3	4	1	3
Q92973	TNPO1	3		5	2	1	4	1	2
P12268	IMDH2	3	2	4	1	2			1
H3BR35	H3BR35	3		5	2	2	3	2	1
O43143	DHX15	3		1	1		1
Q9H832	UBE2Z	3	2			2	1
O75368	SH3L1	3	2	4	3	1	2	2	2
Q9Y230	RUVB2	3	2	1	8	1	3
O15511	ARPC5	3	1	1	2		1
Q5W0X3	Q5W0X3	3	4	8	5	2	3	4	2
P05114	HMGN1	3	2	2	4		1	2
A8MWW6	A8MWW6	3		2			2	1	1
Q01813	PFKAP	3		2	1				1
O14737	PDCD5	3	1	5	3	2	2	1	1
P04040	CATA	3	5	3	5			2
Q92905	CSN5	3		2	3	1		1	2
Q9NPR2	SEM4B	3	2	2	1		1
A0A0A0MRF6	A0A0A0MRF6	3	1			1			1
Q9NQG5	RPR1B	3	1	2	2		1		1
H7C4F6	H7C4F6	3			1	1	1
O60664	PLIN3	3	1	2	5	1	2	1
H7C3G9	H7C3G9	3		3	4	1	2
P61956	SUMO2	3	5	4	6	2	2		2
K7ELG1	K7ELG1	3		3		1	1		2
Q5JS74	Q5JS74	3		2	2	1	1		1
Q5TFE4	NT5D1	3	2	2				1	1
P22307	NLTP	3		2	2		1
P46108	CRK	3		2		1
Q9Y4G6	TLN2	3		3	4	1	1	2
P35637	FUS	3		2	3		1	1	1
Q14978	NOLC1	3	3	6	4		2	1
G3V1C3	G3V1C3	3	3	4	2	1	1
Q13155	AIMP2	3			3				1
P16152	CBR1	3	3	5	2		1	1
O75367	H2AY	3	4	2	5		1
A0A0A6YYC3	A0A0A6YYC3	3	4		4		1
U3KQE2	U3KQE2	2	1	5	2
Q13347	EIF3I	2	1	2	1
K7ER96	K7ER96	2			1
J3KN29	J3KN29	2	1	2	1
Q86SQ4	GP126	2	1		1
P37108	SRP14	2		2	5
P62310	LSM3	2			1
P31151	S10A7	2			12
G8JLH9	G8JLH9	2			1
E7EW69	E7EW69	2	1		2
P31350	RIR2	2	2		3
Q96Q89	KI20B	2	1	2
B1AJY5	B1AJY5	2		1	1
Q9GZL7	WDR12	2			1
P09758	TACD2	2			1
Q9NQC3	RTN4	2		1
H0YEU3	H0YEU3	2			2
O75937	DNJC8	2		2	1
A0A0A0MR50	A0A0A0MR50	2		1
Q92890	UFD1	2			3
Q9UNF0	PACN2	2	1
E9PG71	E9PG71	2		1
E9PGT6	E9PGT6	2		1
D6RCK3	D6RCK3	2	1	2
Q9BQT9	CSTN3	2		2
Q9BT78	CSN4	2		1
Q14320	FA50A	2		2
R4GN98	R4GN98	2			2
G3V2H0	G3V2H0	2		2	1
H9KVD6	H9KVD6	2	1		1
Q9BZ72	PITM2	2	1
Q10589	BST2	2		1
P10124	SRGN	2	1
E5RIE4	E5RIE4	2		1
Q9UN81	LORF1	2			1	6	4	4	2
Q14766	LTBP1	2	2	3	1	4	4	2	6
R4GMY8	R4GMY8	2	1	2	2	5	3	2
P25054	APC	2	1	2	2	4	3	2	3
P30464	1B15	2	2	2	1		3
H7BYN4	H7BYN4	2	3	3		5	4	5	4
P24666	PPAC	2	2	1		3	3	3	2
Q8NI77	KI18A	2		2		3	3	4	3
P46777	RL5	2		6	3	5	5	6	6
Q9H3K6	BOLA2	2		1	2	3	4	2	1
H3BPA5	H3BPA5	2		3	2	3	4	6	1
H3BLU7	H3BLU7	2	1	1		3	2	1
Q96NY8	PVRL4	2	2	3	1				3
Q13618	CUL3	2	1	3			3
Q9UPS8	ANR26	2	1	1		2	2	2
H3BPC7	H3BPC7	2	1		1				2
C9J1D9	C9J1D9	2	1	1		2		2	2
Q13145	BAMBI	2	1	1					2
Q9UHD8	2016-09-09	2	1		4	2	6	2
F2Z2Y4	F2Z2Y4	2	1	3	1	3			2
P19105	ML12A	2	1	1	3	1	3	3	3
R4GMZ1	R4GMZ1	2	1	2	2	4		1
P10412	H14	2	2	2	4	3	3	3	5
P38159	RBMX	2	2	4	2	2	5	3	4
A0A0G2JS82	A0A0G2JS82	2	3	6					5
P62913	RL11	2	2	1	1			1	3
O75643	U520	2		1		2
H0YGX7	H0YGX7	2	3	1	3	3
E5RHV4	E5RHV4	2	1	1	2		2	2
P30622	CLIP1	2	1				2
C9J2I2	C9J2I2	2			1				2
A0A087WYV6	A0A087WYV6	2	1			2
P30050	RL12	2	3	3	8	5	5	3	8
P49006	MRP	2		3	2	4		2
Q9UHL4	DPP2	2	2	2		2	4	2	2
P46060	RAGP1	2		3	1			3	2
A0A087WSV8	A0A087WSV8	2		2	1	4	2	1	1
Q9UQB8	BAIP2	2		2	1	2		2	2
O14828	SCAM3	2	1	2		3		1
A0A0G2JNZ5	A0A0G2JNZ5	2	2	3	4	4	4	3	2
P41250	SYG	2	3		1	5	1		1
Q9H115	SNAB	2		3	1	1	2		4
Q03181	PPARD	2	2	1	1	1	2	2	2
P13798	ACPH	2		4	1		5	1	2
O43865	SAHH2	2	2	2	1	2	2	2	2
H0Y512	H0Y512	2	2	1	2	2	2	2	2
P98088	MUC5A	2	2	2	1	2	2	2	2
P09417	DHPR	2	1	2	2	2			2
Q7KZF4	SND1	2	3	1	2	2	2	1	4
Q15233	NONO	2	2	2	2	3	2	2	2
Q9NRV9	HEBP1	2	3		3	3	2	4
Q8NC51	PAIRB	2	4		2	3
O95239	KIF4A	2	2	1	3	2	3	2	2
A9Z1Z3	FR1L4	2	1	2	1		2	2	1
E9PFX6	E9PFX6	2			1		2	1	2
P48735	IDH2	2	2	2	3	2	2	1	5
P52566	GDIR2	2	4	1	4	3
Q5W0J0	Q5W0J0	2	1	2		2	3	1	1
Q08211	DHX9	2	3	1	2	1	2	1	4
P40123	CAP2	2	2	2	2	2	2	2	2
O43592	XPOT	2		1		1	2
Q8TEA8	DTD1	2	2	3	2	2	3	2	2
P29762	RABP1	2	2	4	1	2	2	2	3
O00757	F16P2	2		3	1				2
P55854	SUMO3	2	2	2	2	2	2		2
P28340	DPOD1	2	2	2	2	2	2	2	2
Q9Y224	CN166	2		2	2		2		2
Q16600	ZN239	2	2	1	2	2	2	2	1
A8MW49	A8MW49	2	2	2	2	2	2	2	2
P35219	CAH8	2		3	4	4	4	2	2
B0QYF8	B0QYF8	2		3		4		1
Q04941	PLP2	2	2	2	2		2	1	3
A0A087X170	A0A087X170	2	2	2	1	2	1	2	2
Q9Y4Z2	NGN3	2		2	1		1	2	2
Q15493	RGN	2	2	2	2	1			3
A0A0A0MTS7	A0A0A0MTS7	2	1	2		2	2	1
K7EII6	K7EII6	2	1	1			2	1	1
P10319	1B58	2		2			2
M0QZS0	M0QZS0	2		1			1		2
H0Y8E6	H0Y8E6	2					1		3
H3BRL3	H3BRL3	2		1	1	1	1		2
E7EVH9	E7EVH9	2		1		2	1
Q96PR1	KCNC2	2				2
Q06210	GFPT1	2	1	1	4	1	3	2	2
O75131	CPNE3	2	2		6	3	4	1	5
A0A075B6F8	A0A075B6F8	2	2	3		3	2	2	2
Q86V81	THOC4	2	2	1	2	2	2	1
P58546	MTPN	2		3		3		2	2
P05023	AT1A1	2	2	5	2		3		2
B4DZ85	B4DZ85	2		2	1		2	1
Q9UMS4	PRP19	2	1	4	2	1	2		3
O14974	MYPT1	2	2	3	2	2	2	2
P55735	SEC13	2	4	1	2		3	2	1
Q32MZ4	LRRF1	2	2	2	3	2	2	2	2
E5RGA2	E5RGA2	2	2	1	4		2	2
Q9NZJ4	SACS	2	2	3	2	1	2	3	2
H0YDL5	H0YDL5	2	1	2	1		1	1	2
E9PB90	E9PB90	2	1			1		1	2
P28072	PSB6	2	6	5	4	4	4	4	3
H7C4W3	H7C4W3	2		2		2	2	2	1
O43760	SNG2	2	2		2	1	2	2	2
Q15029	U5S1	2	2		3		2
Q16853	AOC3	2	2	3		2		2
Q8N884	CGAS	2	1			2	1	1	1
Q93083	MT1L	2				1	2	2
P14866	HNRPL	2	5	2	8	2	5	1	6
Q12931	TRAP1	2	4	4	5	4	2	2	4
A0A087WX59	A0A087WX59	2	4	2	2	2	2	2	2
Q14008	CKAP5	2	1	1	1		1
P15529	MCP	2	2	4	2				2
C9J6A7	C9J6A7	2	1	1	1		1	1
Q8N4N8	KIF2B	2	1	2		1	1		2
F8VRH0	F8VRH0	2	1	2	2	1	2		1
Q13126	MTAP	2	2	1	2	1	2	1
P67775	PP2AA	2	1	3	6	1	4	2	2
O00231	PSD11	2		2	2		2		1
A0A087WTB8	A0A087WTB8	2	3	4	3	3	3	1	2
F8W9U3	F8W9U3	2	2	7	1	3	2	1	3
F5GWE5	F5GWE5	2	1		1	1	1
J3KNQ3	J3KNQ3	2		2	2	2	1	1	2
P23468	PTPRD	2	3	2	1		2	1
F8WAE5	F8WAE5	2		1	1		1	1	1
E5RHT6	E5RHT6	2		3	2	2	1	2	2
Q9NP97	DLRB1	2		3	1	1	2	2	1
Q9Y2A7	NCKP1	2	1		1			1	1
H0YCQ8	H0YCQ8	2		1	1	1	1
H7BXN9	H7BXN9	2	1	1			1	1
G3V4R8	G3V4R8	2						2	1
A0A0A0MT56	A0A0A0MT56	2	2			1			2
O95671	ASML	2	1	1		1	1		1
P0C0S5	H2AZ	2	2	2	5	2	2	2	2
P61086	UBE2K	2	4	1	4		1		3
Q15847	ADIRF	2	4	2	3	1	2	3	2
P42126	ECI1	2	2	5	5		2	3
B1AJZ9	FHAD1	2		1	4	2	2		1
Q6KB66	K2C80	2	1	5	2	1	2	2	2
G3V1U3	G3V1U3	2	2	5	1	1	1	1	4
B7ZBJ4	B7ZBJ4	2		3		2	2	1	2
E7ESV4	E7ESV4	2	3	1	4	1	2		2
H0Y7V4	H0Y7V4	2	3	3	2	2	1		2
Q9UQE7	SMC3	2			4	1	3		2
O00232	PSD12	2		1				1	1
Q12765	SCRN1	2		1			1
E9PL69	E9PL69	2	1	4	2	2	1
Q9NX46	ARHL2	2	1	1	2	1	1		1
H0Y993	H0Y993	2	1	1	2	1	1
Q9H0D6	XRN2	2		1			1
Q8IV36	HID1	2		1			1	1	1
Q13596	SNX1	2			1	1	1		1
Q6NXP0	EFC12	2	1	2	1	1	1	1
Q0VDD8	DYH14	2	2				1	1	2
A0A087WZK9	A0A087WZK9	2		1			1		1
B4DT06	B4DT06	2	2			1	1		2
F5H435	F5H435	2		1		1		1
Q05066	SRY	2				2	1	1
B1ALK7	B1ALK7	2		1					1
K7ES69	K7ES69	2	1	2	1	1		1
E9PGM4	E9PGM4	2		1			1
Q9NXG0	CNTLN	2	1			1
P22061	PIMT	2	4	5	3	2	3	3	1
Q9Y6Q5	AP1M2	2		4	1	1			2
P62879	GBB2	2	4	2	3	1	2	2	2
P10636	TAU	2	3	4	2	1	2	2	2
Q8IUE6	H2A2B	2	3	2	6	2	2	2	2
Q06124	PTN11	2	1	2			1
Q9UKV8	AGO2	2	1	2		1	1	1	1
K7ER39	K7ER39	2		1	2	1	1	1
Q8TAQ2	SMRC2	2		1	2		1	1
I3L192	I3L192	2		3			2		1
O95377	CXB5	2	2		1		1	1
Q15059	BRD3	2	2	1				1
P30048	PRDX3	2	2	1	4		2	1	1
P62158	CALM	2	6	2	7	3	2	1	4
Q9HAV0	GBB4	2	4	3	3	1	2	2	2
S4R3V8	S4R3V8	2	2	1	2		1
P60866	RS20	2	1	2	2		1
Q08752	PPID	2	2	2	1	1	1		1
Q5T123	Q5T123	2		3	2		2	1	1
O96019	ACL6A	2	1	2	2	1
P46109	CRKL	2	1	3	1		1
P52758	UK114	2	1	2	2				1
O75828	CBR3	2	1	2	2		1	1
O95232	LC7L3	2	2	4	4	2	2	1
Q12996	CSTF3	2	3	4	4	2	1	2	2
D6RBM0	D6RBM0	2		2	2	1	1		1
Q14697	GANAB	2	1	3	2				1
P15927	RFA2	2		2		1
P17612	KAPCA	2	2		2		1	1
A0A0C4DGS5	A0A0C4DGS5	2							1
Q14789	GOGB1	2		3	1	1	1	1	1
Q15746	MYLK	2		2			1	1	1
Q9Y294	ASF1A	2	2	2	2				1
Q8N831	TSYL6	2	2		2	1	1		1
E9PCB6	E9PCB6	2		2			1		1
A0A087WTG3	A0A087WTG3	2		2			1
P35813	PPM1A	2					1
Q5T4U8	Q5T4U8	2					1	1
O95848	NUD14	2	2		2			1
H3BV22	H3BV22	2				1
M0QY17	M0QY17	2					1
A6NDF3	A6NDF3	2							1
E5RIB9	E5RIB9	2					1		1
F5GXF9	F5GXF9	2		2		1
P20701	ITAL	2							1
O75717	WDHD1	2						1
P56945	BCAR1	2						1
R4GNA2	R4GNA2	2						1
Q9Y295	DRG1	2					1
H3BV77	H3BV77	2		8	1	1	2	2	2
P30740	ILEU	2	3	2	2		1
Q9NPH2	INO1	2		2	3	1		1
P59998	ARPC4	2	1	4	3		1	1	1
P45984	MK09	2		3			1	1	1
A0A087WXZ3	A0A087WXZ3	2	2	3	3		1
J3KS05	J3KS05	2	4	5	6	1	3	1	1
Q9Y265	RUVB1	2	3		4	1	1
O75821	EIF3G	2			4	1			1
O00303	EIF3F	2	4	2	6	1	1
Q96TA1	NIBL1	2		5		1
Q02818	NUCB1	2		10	2		1
A0A0A0MRV0	A0A0A0MRV0	1	3		2
O43242	PSMD3	1	2		3
O76003	GLRX3	1	2	1
Q16643	DREB	1		2
O19617	O19617	1	2	3	2
Q92896	GSLG1	1	1		1
P39748	FEN1	1			1
Q9BS40	LXN	1		2
A0A087WW66	A0A087WW66	1		1
P62306	RUXF	1		2
P52294	IMA5	1			1
Q7LG56	RIR2B	1	3		4
Q16555	DPYL2	1		1
H0Y2Y8	H0Y2Y8	1	1		1
K7EQ02	K7EQ02	1		1	2
P12277	KCRB	1			4
A0A0A0MSJ0	A0A0A0MSJ0	1	1	1	1
Q15124	PGM5	1		2
O14929	HAT1	1		2
F8W914	F8W914	1		1
P84095	RHOG	1	2	1	2
Q9UI47	CTNA3	1	1
J3KQ96	J3KQ96	1			2
Q9UNW1	MINP1	1		1
A0A087WUT6	A0A087WUT6	1	1	1
Q01081	U2AF1	1			1
Q8WW12	PCNP	1	1		3
Q9UQ35	SRRM2	1		2	2
F5H4Z0	F5H4Z0	1		2
H7C405	H7C405	1		1	3
Q9NXV6	CARF	1	2		1
Q4KMP7	TB10B	1	2		1
Q9Y6W5	WASF2	1	1		1
Q07021	C1QBP	1		2	2
P26572	MGAT1	1		1
P63151	2ABA	1		2	2
C9JGI4	C9JGI4	1	1
K7EJC1	K7EJC1	1		1
Q99614	TTC1	1			1
H7C5G1	H7C5G1	1
H7C410	H7C410	1	1	1	1
E9PFD4	E9PFD4	1		1
Q99784	NOE1	1	1
Q96DC9	OTUB2	1	1		2
Q9UPN3	MACF1	1			2
Q9UBR2	CATZ	1	2	2	1
P23434	GCSH	1		2	2
K7EQS7	K7EQS7	1	1
K7ES02	K7ES02	1	1	4
Q8WTS6	SETD7	1			1
P41227	NAA10	1		1
Q96P70	IPO9	1			1
Q13617	CUL2	1		1
P07196	NFL	1		2	1
P98164	LRP2	1	1
Q709C8	VP13C	1	1		2
F2Z2Y6	F2Z2Y6	1	1
H0YMP1	H0YMP1	1		3
Q9BRF8	CPPED	1		1	2
C9IY79	C9IY79	1	1
H3BS10	H3BS10	1			1
A0A087WUZ8	A0A087WUZ8	1	1
Q96MG7	MAGG1	1		1
Q6N022	TEN4	1	1		2
Q9UBY0	SL9A2	1	1
P09543	CN37	1		3
B3KTU7	B3KTU7	1			1
Q16473	TENXA	1	1
F5GYX3	F5GYX3	1		1	1
A0A0A0MR47	A0A0A0MR47	1		1	1
P23229	ITA6	1		1
E9PJZ7	E9PJZ7	1		1
E7ESP9	E7ESP9	1		2
M0R0W6	M0R0W6	1		2	1
Q7Z2W7	TRPM8	1		1	1
Q8NCM8	DYHC2	1		1
Q96KM6	Z512B	1			1
Q9NZM1	MYOF	1		2
H7C2D7	H7C2D7	1	1
C9JXR7	C9JXR7	1	1	1
H7C0B6	H7C0B6	1		2
P49902	5NTC	1			1
R4GN27	R4GN27	1		2
Q6ZVX7	FBX50	1		1
K7EPK8	K7EPK8	1		2
Q86VF7	NRAP	1	1
Q9BZ95	NSD3	1	1		1
Q9HB66	Q9HB66	1	1
E9PMY3	E9PMY3	1		1
J3KNJ7	J3KNJ7	1	1
Q7Z3Z2	RD3	1			1
Q96S59	RANB9	1			1
Q6UE05	WBS28	1	1
A0A087WWN6	A0A087WWN6	1			1
E9PM17	E9PM17	1		1
P40261	NNMT	1	1
A0A087WUI6	A0A087WUI6	1			1
F5GZ06	F5GZ06	1	1
P19021	AMD	1		1
Q9HB40	RISC	1
Q9BW71	HIRP3	1		1
O14497	ARI1A	1		1
E7ETU9	E7ETU9	1	1
Q6N021	TET2	1			1
P11055	MYH3	1		1
Q8IVF4	DYH10	1			1
P31513	FMO3	1		1
Q15904	VAS1	1		1		5	6	3	6
O43309	ZSC12	1	1	1	1	2	4
J3QQK5	J3QQK5	1		2	1	3	4	3	4
P51991	ROA3	1		1			3		2
Q9Y4B6	VPRBP	1		1			4		1
Q13409	DC1I2	1			1	3	2	3	1
Q9Y678	COPG1	1	1	1		1			3
P45974	UBP5	1	1	1	1		2
Q9C005	DPY30	1		1	1	2	2	2	2
Q9BXP5	SRRT	1	1	1	1				2
Q8NFI3	ENASE	1						2
Q9UBS4	DJB11	1			1			2
Q86UE4	LYRIC	1							2
A0A087WVH4	A0A087WVH4	1	2	1	1	3	2	2
P16403	H12	1	1	2	2	2	3	2	4
B8ZZU8	B8ZZU8	1	1	2	2	2	3		3
P62195	PRS8	1	4	1	1	3
J3KPQ0	J3KPQ0	1	1	2	2			1	4
P54289	CA2D1	1			1	3		1	1
Q9BRT3	MIEN1	1	1	2	1	2	2
P16402	H13	1	1	3	2	2	3	2	4
Q6XQN6	PNCB	1	2		3	1	7	3	1
E7EX90	E7EX90	1	1	1		2	1
P18754	RCC1	1		1	2		3		1
Q9Y283	INVS	1	1	1	1	2	2	1	1
F8WCF8	F8WCF8	1	2	1		2	2	2	2
A6NP24	A6NP24	1		1	2	2	2	1	3
H7BYJ3	H7BYJ3	1			1	2	1
Q93008	USP9X	1				1	2
Q9H4M9	EHD1	1				2	1
E9PKV2	E9PKV2	1	1			2			1
E9PD68	E9PD68	1	1	2				2
H7C3S0	H7C3S0	1	1				1		2
F5H744	F5H744	1		1			2	1
H0YN48	H0YN48	1				2		1
P08243	ASNS	1		1	2		2	2	2
P60903	S10AA	1	1	3	2	2	4	2	2
Q5SZG2	Q5SZG2	1	1	2	1	2	2	2	1
Q9NRX4	PHP14	1	1		3	3	2	3	1
P16870	CBPE	1	2	3	1	2	2		3
P61353	RL27	1			1	1	2		1
Q9H2U2	IPYR2	1	1	3	1	2	3		1
Q92859	NEO1	1	2	2	1				2
J3QSD7	J3QSD7	1	1	2	2			2	2
A0A0B4J1Y5	A0A0B4J1Y5	1			1	2	1	1
E7EMN6	E7EMN6	1				2	1	1
Q86SF2	GALT7	1		1		1	2	1
Q8TAT6	NPL4	1		2			2
Q86WR0	CCD25	1		2					2
D6RCD0	D6RCD0	1				2	1	1
F5GZZ9	F5GZZ9	1				1	1	2
F8VVM2	F8VVM2	1			2				2
O76015	KRT38	1	2	2	2	1	4	2	2
O15212	PFD6	1	1		1	1	1	2	1
F8VRX5	F8VRX5	1	1	1	1	1	2	1	1
Q9NUJ3	T11L1	1				1	1	2	1
O43815	STRN	1				1	2	1	1
Q8IYD1	ERF3B	1		2	2	2	2	2
G3V203	G3V203	1		2	2				2
O43237	DC1L2	1		2	2	2	2	2
Q13591	SEM5A	1	2	1	1		1	2
A0A0C4DFT3	A0A0C4DFT3	1	1	4	1	3	2		1
O75531	BAF	1		2	1	1	2	1	2
Q6EMK4	VASN	1	2	1			1	2
M0QZ95	M0QZ95	1	1	2		1			2
Q8NBJ5	GT251	1	1	2		1			2
Q6DHV7	ADAL	1	1	1	2	1	2		1
P55010	IF5	1	1	1	2	1	2		1
C9JYY6	C9JYY6	1	1		1		1
P33176	KINH	1			1		1	1
H3BQB1	H3BQB1	1		2	3		1		3
P08754	GNAI3	1		3	1		1	3	1
P16989	YBOX3	1	1	2	2		2	1
Q92841	DDX17	1		1	1	1	1
Q13561	DCTN2	1	1	1	1	1	1
P62333	PRS10	1		1	1	1
O15067	PUR4	1		1		1
P62314	SMD1	1					1
R4GNH3	R4GNH3	1		1		1
P31431	SDC4	1	1		1	1		1
S4R320	S4R320	1		2		2	1	1	2
Q8TER5	ARH40	1	1					1
P06241	FYN	1	1	2	2			1	2
P07947	YES	1	1	2	2			1	2
Q9NUP9	LIN7C	1	1	1			1	1
H3BPF6	H3BPF6	1					1	1
Q7L1Q6	BZW1	1	1					1	1
E5RIU6	E5RIU6	1	1	2	2			1	2
E7EU09	E7EU09	1	1	2	2			1	2
M0R1A1	M0R1A1	1		1	2	1	2	1
Q9UNE7	CHIP	1				1			1
O60684	IMA7	1					1
Q92771	DDX12	1	1	2			1	1	2
P48506	GSH1	1			3		3	1
Q8IWC1	MA7D3	1	1		2	1		2	1
Q5T4S7	UBR4	1	1		1		1
O75891	AL1L1	1			2	1		2
B4DWR3	B4DWR3	1				1
Q7Z6J4	FGD2	1	1	2	2			1	2
Q2TV78	MST1L	1		3		1			3
F8WBW2	F8WBW2	1	1	1		1			1
Q13464	ROCK1	1	1	1		1	1
F5H345	F5H345	1				1
P50453	SPB9	1		1		1	1
E9PDF6	E9PDF6	1	1				1		1
Q9Y6Y8	S23IP	1				1
O15040	TCPR2	1	1	1	1		1	1
Q9UMX0	UBQL1	1		1					1
Q14232	EI2BA	1	1				1
Q02750	MP2K1	1		1			1
Q8N3U4	STAG2	1							1
C9K0I0	C9K0I0	1				1	1
Q8TEA7	TBCK	1	1	1		1
Q9Y2V2	CHSP1	1				1		1
P11217	PYGM	1		1				1
O95154	ARK73	1	1	1			1		1
Q08174	PCDH1	1					1	1	1
Q9UIA9	XPO7	1			1		1
Q9H9J2	RM44	1	1				1
Q9NZ53	PDXL2	1	1					1	1
Q8TD23	ZN675	1					1
O43157	PLXB1	1				1
E9PPG9	E9PPG9	1							1
D6RIE5	D6RIE5	1	1	1			1
M0R2A8	M0R2A8	1		1	1	1			1
Q6KC79	NIPBL	1		1			1	1
O00507	USP9Y	1				1
H7BXF3	H7BXF3	1		1			1		1
Q5JX56	Q5JX56	1				1			1
H7C4P1	H7C4P1	1		1			1	1
Q5T442	CXG2	1		1		1
Q9H158	PCDC1	1		1		1			1
Q9UHA4	LTOR3	1		1	1		1
A8K5M9	CO062	1			1	1
Q99519	NEUR1	1		1				1
S4R2X1	S4R2X1	1	1						1
Q8N1G4	LRC47	1					1
O14617	AP3D1	1		1				1
Q9NU22	MDN1	1				1	1
J3KSY6	J3KSY6	1	1		1	1
Q5JXW1	Q5JXW1	1		1	1			1
H0YN77	H0YN77	1				1			1
A0A024R412	A0A024R412	1	1					1
Q96M89	CC138	1				1
Q49A59	Q49A59	1							1
P13473	LAMP2	1		1	1				1
Q5M9N0	CD158	1		1		1
P29375	KDM5A	1						1
H0Y765	H0Y765	1							1
J3KNF5	J3KNF5	1		1	1	1
P35573	GDE	1							1
G5EA03	G5EA03	1					1
Q9BV73	CP250	1					1
A0A0A0MQV9	A0A0A0MQV9	1	1			1	1
E9PRD9	E9PRD9	1	1						1
P61962	DCAF7	1				1
Q86X52	CHSS1	1					1	1
Q6PF05	TT23L	1		1				1
A0A087X2H1	A0A087X2H1	1							1
D6RHE1	D6RHE1	1		1				1
D6RDY0	D6RDY0	1				1
Q9P2K8	E2AK4	1			1			1
P20929	NEBU	1				1	1
E7EV89	E7EV89	1			1			1
O00625	PIR	1			1			1
A0A087WXX2	A0A087WXX2	1				1		1
Q7L1W4	LRC8D	1							1
P52790	HXK3	1				1
Q9NW36	Q9NW36	1					1	1
Q8WWZ8	OIT3	1					1	1
Q9H6N6	MYH16	1						1
A0A087WTU9	A0A087WTU9	1					1
F8W8Y7	F8W8Y7	1							1
E9PIU7	E9PIU7	1					1
A0A087WTR3	A0A087WTR3	1				1
P0C864	DANCR	1						1
P05141	ADT2	1						1
Q9H6S0	YTDC2	1							1
Q86UR5	RIMS1	1						1
D3DSM0	D3DSM0	1						1
Q5VSY0	GKAP1	1				1
X6RDQ1	X6RDQ1	1						1
Q9UI33	SCNBA	1				1
H0YML5	PCK2	1			1		1
E9PJF3	FMO5	1					1
Q7Z4V5	HDGR2	1	4	2	4	3	3	2
C9JVE2	C9JVE2	1		2	1	2	1	1	1
P05198	IF2A	1	3	6	5		2		5
P35998	PRS7	1	1	3		1	2
P23193	TCEA1	1		2	2	1			2
P30508	1C12	1	2	4	2		2
P36915	GNL1	1			2		2	1	1
P78536	ADA17	1		2		1	2		1
A6NDG6	PGP	1	2		4	2		2	2
E7ENJ6	E7ENJ6	1		4	2				2
P38606	VATA	1	1	4	1	1			2
S4R381	S4R381	1	1	2	3			1	2
Q07002	CDK18	1	2	2	2			1	2
A0A087X077	A0A087X077	1	2	2	3	2		2	1
K7EMD9	K7EMD9	1	3	2	5	1	4	2	2
P06730	IF4E	1	2	2	5	2	3	1	2
Q9HA90	EFCC1	1	1	2	1	1	1	1	1
Q9NQP4	PFD4	1	2	1	1		1	1
C9J0C0	C9J0C0	1	1	2	1				1
F5H2K2	F5H2K2	1	1	2	1		1	1	1
A0A087WZX8	A0A087WZX8	1	2	1	1		1
A0A075B780	A0A075B780	1		3	1	1	1		2
A0A087WZR0	A0A087WZR0	1	2		2	2	1		1
A0A0C4DG40	A0A0C4DG40	1	2	2		1		2	1
Q96RS6	NUDC1	1	2	3	3	3	1	1	2
H7BY36	H7BY36	1	2	2	2		1	2	1
Q9BTT0	AN32E	1		3	2	1	2	2	1
O15145	ARPC3	1		1	2		1	1
P50552	VASP	1		1	2	1			1
O75116	ROCK2	1	1	2		1	1
Q96KN1	FA84B	1	1		2	1
H0Y711	H0Y711	1		2	1				1
A0A087WZ85	A0A087WZ85	1	1	2		1		1
H0YLG5	H0YLG5	1	2	1			1	1
C9J5D1	C9J5D1	1	2	1		1	1
Q9UBX1	CATF	1	2	1		1	1	1
Q86VP1	TAXB1	1	1		2		1
P51587	BRCA2	1	1	2				1	1
Q92817	EVPL	1		1	2		1
E7EPN9	E7EPN9	1	1	2		1			1
Q8WVM8	SCFD1	1	2		1	1
E5RFN6	E5RFN6	1		2	1	1
Q6ZMP0	THSD4	1	1		2	1			1
P21399	ACOC	1		2	1		1
Q5JR95	Q5JR95	1			2		1	1	1
P09622	DLDH	1	1	5	5		2	2	2
Q9BWD1	THIC	1			2				1
O95865	DDAH2	1		2		1		1
Q9BYK8	HELZ2	1	1	2	2	1		1
F8WJN3	F8WJN3	1		2				1	1
O75822	EIF3J	1	2				1		1
P49454	CENPF	1		2			1	1	1
Q7Z434	MAVS	1		2		1
A0A087X014	A0A087X014	1			2	1	1
O60911	CATL2	1		2					1
Q9Y5J7	TIM9	1		2					1
P62191	PRS4	1	2	2		1		1
O15020	SPTN2	1	1	3		1
P26640	SYVC	1		3	1	1			1
A0A087X0X6	A0A087X0X6	1		3	1		1	1
C9JIE2	C9JIE2	1	1	3		1	1		1
Q13011	ECH1	1	1		3		1
Q13263	TIF1B	1		6	1	1			2
A0A0G2JL47	A0A0G2JL47	1		4	1		1
S4R3H4	S4R3H4	1	1	2	4		1
C9JFE4	C9JFE4	1		3	2	1	1
Q9UGJ0	AAKG2	1		3		1	1		1
Q13332	PTPRS	1		3		1	1	1
E7EM64	E7EM64	1		3					1
O43660	PLRG1	1		3					1
P17655	CAN2	1	1	3	8	2			1
O15355	PPM1G	1	2	1	5	1
O14964	HGS	1	2	2	5	1	1		1
P15924	DESP	1	8	4	12	1	2	3	1
Accession	Symbol
P23396	RS3			2	4
P78417	GSTO1		3	2	3
P62906	RL10A					2			2
Q96IZ0	PAWR					2	1
P08621	RU17					2	2	1	1
P30044	PRDX5					1	2	1	2
B4DSN5	B4DSN5					1	1	1
P55036	PSMD4					1		1	1
R4GNF9	R4GNF9					1	1		2
O43776	SYNC						1		1
O60832	DKC1			1	2
B8ZZQ6	B8ZZQ6		3		4
Q95604	1C17		1	1	2
P61081	UBC12		1		2
A0A0A0MR13	A0A0A0MR13		2	2	2
O14744	ANM5						1	1
Q9UBB4	ATX10					1		1
P11277	SPTB1		2	1
P21964	COMT					1	1		1
P60983	GMFB		2	1	1
E5RGR0	E5RGR0			2	3
P31942	HNRH3		1		2
P47914	RL29		2		2
P08579	RU2B		2		2
H0YAR3	H0YAR3		2		2
Q9H8Y8	GORS2		1		1
Q9BZF1	OSBL8		2		3
O95989	NUDT3		1	2
Q08945	SSRP1			1	1
Q04721	NOTC2						1	1
Q8N7X1	RMXL3						1	1
P51148	RAB5C			2	1
D6RAW0	D6RAW0		2	2	1
P48509	CD151		2		4
K7EMA7	K7EMA7		1	1	2
O60243	H6ST1		1		1
Q96JH7	VCIP1		1		1
O75663	TIPRL					1	2
O00170	AIP			1	1
Q14566	MCM6			2	1
Q9BXJ9	NAA15					2	1	1
E7ES84	E7ES84					2	1	1
Q15599	NHRF2							1	1
Q12860	CNTN1							2	1
Q96S90	LYSM1							1	2
Q9HCH5	SYTL2					1	1
H0Y7M0	H0Y7M0		2		1
P49643	PRI2		2		2
P30084	ECHM		2	1	1
Q13105	ZBT17		2	1
H7C0V2	H7C0V2		1		2
O95372	LYPA2		1	1
P80723	BASP1		1	3
Q01085	TIAR		1		1
Q12873	CHD3		1	1
A0A087WYK8	A0A087WYK8			1	1
M0QZ24	M0QZ24					2			2
A3KFI9	A3KFI9					1	2
Q8N9V7	TOPZ1					1			1
Q68DQ2	CRBG3					1		1	1
E5RGN3	E5RGN3					1	1		2
Q9BUQ8	DDX23					1		1
E7ER27	E7ER27			1	3
A6NKC6	A6NKC6		2	1
E9PRK3	E9PRK3						1	1	3
K7EP28	K7EP28			2	2
Q7LBR1	CHM1B		1		1
Q15018	F175B			2	1
Q96MB7	HARB1						1	2	1
A0A096LNY6	A0A096LNY6					1	2
O43435	TBX1		2		1
Q9Y4D7	PLXD1		2		1
H7BXK0	H7BXK0		1	1
E7EM93	E7EM93		1	1
V9GYN5	V9GYN5		1	1	1
E9PQL4	E9PQL4		1	1
Q9ULD2	MTUS1			1	1
Q9NPJ3	ACO13			1	1
G3V5E1	G3V5E1			1	1
C9K0F2	C9K0F2					1	1
Q7RTZ1	OVCH2					1	1
P11279	LAMP1					1	1
J3KN32	J3KN32						2	1
F8WFC1	F8WFC1						1		1
O60759	CYTIP			1	1
K7EP25	K7EP25					1		1
H0Y8D7	H0Y8D7					1		1
P36551	HEM6		1	1
F8W9J4	F8W9J4		1		1
A0A087WV41	A0A087WV41		1	1
Q8N9R0	CP081		1		1
H7C0P5	H7C0P5		1		1
A0A087WVA8	A0A087WVA8		1	1
P51687	SUOX		1	1
Q15751	HERC1		1		1
H0YA52	H0YA52						1		1
Q56UN5	M3K19			1	2
H0Y843	H0Y843			1	1
P05026	AT1B1			1	1
O75970	MPDZ			1	1
F5H3C5	SOD2			1	1
A0A087X191	A0A087X191							1	1
A0A0B4J1R4	A0A0B4J1R4					1		1	1
C9JPC9	C9JPC9					1	1
K7EK35	K7EK35						1	1
E9PEZ1	E9PEZ1					1	1
M0QX82	M0QX82					1			1
P51170	SCNNG						1		1
H0YKG1	H0YKG1							1	1
Q9NPB9	ACKR4						1		1
Q9Y2M5	KLH20							1	1
J3QRU8	J3QRU8					1		1
Q9UL25	RAB21						1	1
P25101	EDNRA							1	1
Q96MC5	CP045						1	1
Q495X7	TRI60						1	1
Q66K14	TBC9B							1	1
F8W9Z1	F8W9Z1					1	1
Q8NCM2	KCNH5					1	1
P78527	PRKDC				1		3
Q969P0	IGSF8			1		2	2	2	4
Q14703	MBTP1			1		2	2	3	2
P04222	1C03		2	1	1		3
A0A0B4J1Z1	A0A0B4J1Z1			1	1	2		2
Q9UBQ0	VPS29		1		1		2		2
Q15020	SART3		1	1	1	2
P28482	MK01		1				2
P36507	MP2K2		1		1		2		2
E9PJA6	E9PJA6		1				2
Q9NVS9	PNPO				1		2
Q96JJ6	JPH4			1		2
Q86V15	CASZ1		1				2
P13747	HLAE			1			2
H0Y4X3	H0Y4X3			1					2
E7EP17	E7EP17				1	1	3
Q96PP9	GBP4			1					2
E5RGS4	E5RGS4		1			2
Q9NP98	MYOZ1		1					2
Q6ZUJ8	BCAP			1					2
Q9Y576	ASB1			1				2
Q6Y2X3	DJC14			1			2
P36578	RL4			1		1	2	2	2
Q658N2	WSCD1		1			2	1	2	2
P62745	RHOB		1	1	1	2	2		1
Q96KG7	MEG10		1			2	1	2
D6RG13	D6RG13			1				1	2
H3BND8	H3BND8			1		1	2
Q99426	TBCB			1	1		1		2
Q7Z591	AKNA		1	1	2	2	2
Q6IN85	P4R3A				1	2	1
H7BZ93	H7BZ93			1		2	1
G3V1D7	G3V1D7		1		2	2	2	2	2
O75146	HIP1R			2	1				2
Q9UDY2	ZO2			1		1	1		2
C9JUH3	C9JUH3				1		1	2	1
Q8WVV4	POF1B			1		1	2		1
Q9UPV0	CE164			1	2	2
P05204	HMGN2		1	1		1	2	1	1
E9PJF4	E9PJF4		1		1	1	2	1	1
O60869	EDF1		1	1	1	1	1	2	1
H0YJ79	H0YJ79		3	1	5	2	5	4	3
J3KR24	J3KR24			1	1	1	1		1
O75787	RENR		1		2	1	1	1	3
P54577	SYYC				1			1
P38405	GNAL		2	2	2	2		2
J3KTA4	J3KTA4			1		1	1
P61313	RL15			1			1		1
Q9Y2X3	NOP58				1		1		1
Q13247	SRSF6				1	1	1	1
P21283	VATC1		2	2		1			3
Q9Y3I0	RTCB			1	2	1			2
Q14344	GNA13		1	3				2
P62269	RS18				1				1
Q17RC7	EX3L4		2		2	2	2
Q14839	CHD4		1						1
Q9NZB8	MOCS1		3		1		2	2
A8MTJ3	GNAT3			2	2			2
Q9UKM9	RALY				1		1
A0A087X2D0	A0A087X2D0			1		1		1	1
E7EMM4	E7EMM4			1	1	1	1
F8VXB1	F8VXB1				1	1			1
P49419	AL7A1			1	1				1
Q9UKD2	MRT4			1	1	1	1		1
H7C4M9	H7C4M9		1	1			1
P62304	RUXE		1	1		1
Q13564	ULA1			2		2	2
A6QL64	AN36A			1		1			1
Q9UNS2	CSN3		1		1	1
A8MY87	A8MY87				1				1
A0A087WY55	A0A087WY55		1	1			1	1
Q5H907	Q5H907				1	1
C9J0T6	C9J0T6		1	1		1	1
P68402	PA1B2			1					1
G3V2T6	G3V2T6		1	1				1
Q96L92	SNX27				1		1
P52306	GDS1		1			1
A0A087WYQ6	A0A087WYQ6		1			1
E9PLF1	E9PLF1				1	1			1
O94903	PROSC			2					2
P22059	OSBP1		1						1
F8W726	F8W726			1		1			1
P22413	ENPP1				1	1		1
A0A087X0P0	A0A087X0P0			1					1
G3V4L1	G3V4L1			1	1		1	1
H3BTL1	H3BTL1				2		2
Q9BY32	ITPA			1		1	1
B4DIH5	B4DIH5		1		1				1
B8ZZF7	B8ZZF7			1	1		1
Q9H1B7	I2BPL			1		1
O14514	BAI1		1	1		1
Q8N350	DOS		1					1
Q2HXU8	CL12B				1		1
F5GX59	F5GX59		1			1		1
Q8TAR6	Q8TAR6			1		1	1
B4DFZ5	B4DFZ5		1		1		1
Q01459	DIAC		1		1	1
Q5STZ8	Q5STZ8		1		1	1
P08237	PFKAM				1				1
P19320	VCAM1		1	1	1		1	1
Q8WXI7	MUC16		1		1	1
K7EK91	K7EK91			1	1	1	1
Q9UPA5	BSN			1	1		1		1
H3BP92	H3BP92				1	1
E7EX50	E7EX50			1	1				1
E9PDM0	E9PDM0				1	1		1	1
Q7L014	DDX46			1					1
Q93034	CUL5		1		1	1	1
Q9UBV7	B4GT7		1			1	1
A2A3P3	A2A3P3				1				1
Q9ULH4	LRFN2		1			1	1
Q9HCI5	MAGE1		1			1		1
A0A088AWL3	A0A088AWL3				1			1	1
J3KNC0	J3KNC0		1		1		1
C9J8G2	C9J8G2				1	1
Q9BYN0	SRXN1		1				1	1
D6R9F0	D6R9F0		1	1	1	1
Q96PD5	PGRP2		1					1
Q6ZU67	BEND4		1			1
A0A075B6F5	A0A075B6F5			1		1		1	1
Q3T8J9	GON4L		1	1			1
D6REX9	D6REX9			1			1
O94915	FRYL		1	1				1
Q01968	OCRL			1					1
A0A087WT72	A0A087WT72			1		1
Q93099	HGD			1		1	1
E7EMM9	E7EMM9				1			1
C9J306	C9J306		1					1
Q7Z5L9	I2BP2			1	1	1
R4GMN1	R4GMN1			1		1
X6R5E5	X6R5E5		1	1			1		1
Q9NZV7	ZIM2			1				1
C9J5X1	C9J5X1		1					1	1
O95573	ACSL3		1					1	1
Q9BXL7	CAR11		1				1
A2A369	A2A369			1		1
A0A0A0MTM9	A0A0A0MTM9		1					1	1
H7C5G6	H7C5G6				1	1	1
Q9Y5E4	PCDB5			1		1			1
Q9C0B2	CFA74			1				1
O95347	SMC2				1		1		1
Q13049	TRI32		1						1
Q9UPU5	UBP24		1	1		1
Q5CZC0	FSIP2				1		1
J3QKU3	J3QKU3			1				1
J3KNW5	J3KNW5				1		1	1
Q8N614	TM156		1				1
H7C4E5	H7C4E5				1				1
Q9NZU5	LMCD1				1		1		1
M0R2S3	M0R2S3		1		1		1
P09496	CLCA		1				1
A0A087WYJ6	A0A087WYJ6			1				1	1
X6RDF7	X6RDF7			1					1
O14717	TRDMT				1			1
O75170	PP6R2		1				1
Q9P2F5	STOX2			1					1
Q5T5U3	RHG21			1					1
E9PHI8	E9PHI8			1			1
Q12872	SFSWA			1					1
Q86YA3	ZGRF1				1		1
P26006	ITA3				1		1
Q5TB80	CE162				1				1
Q07890	SOS2			1			1
A0AV02	S12A8			1			1
Q9NYQ7	CELR3		1			1
Q8TF72	SHRM3		1			1
P01763	HV302				1			1
H0YF24	H0YF24		1					1
G3V459	G3V459		1						1
H0Y454	H0Y454			1			1
Q9Y2T3	GUAD		1						1
P21796	VDAC1			1					1
A0A087WUH9	A0A087WUH9				1	1
Q9BXT2	CCG6				1				1
M0QYW8	M0QYW8				1		1
C9JFU6	C9JFU6				1	1
O15244	S22A2			1					1
H0YB74	H0YB74			1					1
B7Z3H4	B7Z3H4		1						1
D6RCE2	D6RCE2		1				1
O94880	PHF14		1				1
A0A0A0MR54	A0A0A0MR54				1	1
Q7RTP6	MICA3		1						1
Q8NCJ5	SPRY3			1			1
A0A0A6YYH7	A0A0A6YYH7		1					1
H0Y696	H0Y696		1			1
Q8NC74	RB8NL		1			1
E9PGK7	E9PGK7		1			1
E9PKR7	E9PKR7		1				1
Q12789	TF3C1		1						1
Q5SW24	DACT2			1			1
O95486	SC24A			1				1
Q8IUW3	SPA2L		1						1
Q92834	RPGR				1			1
F6U236	F6U236			1					1
H7C357	H7C357			1					1
Q6P995	F171B				1	1
Q9UKA4	AKA11		1			1
Q5T3Q7	Q5T3Q7			1			1
P78559	MAP1A			1			1
P16144	ITB4			1				1
P06336	IGHE			1					1
P62633	CNBP		2	1	5	2	5	2	1
Q9BRU2	TCAL7		2	1	1	1	1	2	1
A0A087X0D5	A0A087X0D5		2	1	6	5	3	1	2
Q9UHN6	TMEM2			1	2	1	1		2
Q92598	HS105		2	3	2	4		1	1
E7EX60	E7EX60		2	2	2	2	1		2
Q96EB6	SIR1		1	4			2
Q8NFY9	KBTB8		1	2	2	1		1	2
P63092	GNAS2		2	4	2			2
P05534	1A24		1	3	2		2		1
Q49AN9	Q49AN9			2		1	2
P04899	GNAI2			2		1		2
Q9UM47	NOTC3		2			2	2	1	1
P42285	SK2L2			2			1		2
Q14432	PDE3A		2			2	1
Q9Y2H5	PKHA6			2			1		2
Q8NGE1	OR6C4			2				1	2
O94760	DDAH1		3	5		3		1	4
G8JLG1	G8JLG1			2	1			1
Q03113	GNA12			3				2
O75533	SF3B1		2	1			1
P10721	KIT		1		2	1	1
P48147	PPCE		1		2		1
U3KPV9	U3KPV9		3		1	2	1	1
A2A2V1	A2A2V1		2		1		1
H0YHK3	H0YHK3		3		3	2
H0YAW0	H0YAW0			2	2	2		1	1
Q96T51	RUFY1			2	1		1
H7C5V1	H7C5V1		1	2		1			1
M0R1W6	M0R1W6		1		2		1
H3BPQ6	H3BPQ6		2	1		1	1
P53999	TCP4			2	1		1
Q9H813	TM206		1		2		1
Q8N3R9	MPP5		1		2			1
P00367	DHE3			1	2			1
Q9P0U3	SENP1			1	2		1
A0A087WY36	A0A087WY36			1	2			1
Q15102	PA1B3		2	1	2				1
K7ERI7	K7ERI7		1	3	1				1
H0Y5C6	H0Y5C6		5	3	3				2
O43175	SERA				2			1
Q9Y3A5	SBDS		1	2	9	1	3	2
Q7Z3Y9	K1C26		2	2	4	2	1	1
P62330	ARF6		2	3	1	1		1
H7C1S2	H7C1S2			2				1	1
Q12959	DLG1			2		1
Q15075	EEA1				2		1		1
O00154	BACH			3	1		1
P51843	NR0B1				2	1	1	1	1
Q14244	MAP7		2		2	1
P43686	PRS6B		2			1
J3KRT0	J3KRT0				2				1
Q9NRL2	BAZ1A				2		1
H3BN98	H3BN98			2					1
Q9P000	COMD9		2			1		1
O75475	PSIP1		2			1	1
Q9Y2Q0	AT8A1				2			1	1
Q9HAT2	SIAE			2	2				1
A3KFI5	A3KFI5		2			1
Q8IYX7	SAXO1		2			1	1
A6NMU3	A6NMU3				2		1	1
F5GX39	F5GX39			2	2				1
P09497	CLCB			2			1
F5GX24	F5GX24				2		1		1
Q9HC35	EMAL4			2					1
E9PKT9	E9PKT9			2					1
H0YHG0	H0YHG0			2			1
I1E4Y6	I1E4Y6			2					1
H0YAG1	H0YAG1				2	1
Q86SR1	GLT10		2						1
P51610	HCFC1			2		1
P10768	ESTD		3	2	4	1		1	2
B4DKY1	B4DKY1		1	4	2		1	1
H0Y961	H0Y961		1		4		1		1
Q5VVQ1	Q5VVQ1		1	4			1
Q9UBC5	MYO1A		3		2	1		1
E2QRB3	E2QRB3		1		4		1		1
P25705	ATPA				6		3	1	2
Q9BUH6	PAXX			3		1
P52815	RM12				4		1	1
E9PK91	E9PK91			4			1		1
P20930	FILA				12	1
